# Supplementary material for: Rectal Colonization by Drug Resistant Bacteria in Nursing Home Residents in Crete, Greece
Source: Trop Med Infect Dis. 2021 Jul 5;6(3):123. doi: 10.3390/tropicalmed6030123 (PMC8293340; doi:10.3390/tropicalmed6030123)
Supplement: Supplementary file 1 [file tropicalmed-06-00123-s001.zip]

Archive with 1 entries (1 files):
- tropicalmed-1239461-supplementary.pdf
